# Supplementary material for: Impact of a Low-Insulin-Stimulating Bread on Weight Development—A Real Life Randomised Controlled Trial
Source: Nutrients. 2023 Mar 6;15(5):1301. doi: 10.3390/nu15051301 (PMC10004839; doi:10.3390/nu15051301)
Supplement: Supplementary file 1 [file nutrients-15-01301-s001.zip]

Archive with 1 entries (1 files):
- nutrients-2271424-supplementary.pdf
